# Supplementary material for: Mapping axillary microbiota responsible for body odours using a culture-independent approach
Source: Microbiome. 2015 Jan 24;3:3. doi: 10.1186/s40168-014-0064-3 (PMC4316401; doi:10.1186/s40168-014-0064-3)
Supplement: Additional file 1: Table S1. — Subjects’ characteristics, olfactory assessment and chemical analysis. [file 40168_2014_64_MOESM1_ESM.xlsx]

## Sheet: Table S1
	Table S1. Subjects' characteristics, olfactory assessment and chemical analysis.
	Subject numbera	Age (year)	Gender F=female M=male	AP user category AP=user non-AP=non user	Session T1=day1, morning T2=day1, afternoon T3=day2, morning T4=day2, afternoon	Axillary pH	Odour intensityb															Odour precursorsc						Sweat collected in sauna facilityd (mL)	Smoker (Yes/ No)	Days after axillary hair removal	Type of axilary hair removal	T-shirt composition	Medical treatment	Contraceptive pill intake (Yes/No)	Vitamines or probiotics intake (Yes/No)	Days after the start of the last menstrual period NA=Not applicable NK=Not known
							Left armpit					Right armpit					Average (left and right)					Acid precursors		Sulfur precursors		Ratio (acid precursors 1+2)/ (sulfur precursors 3+4)	Ratio (acid precursor 1)/ (sulfur precursor 3)
							Sulfury-cat urine	Fatty	Acid-spicy	Fresh onion	Global	Sulfury-cat urine	Fatty	Acid-spicy	Fresh onion	Global	Sulfury-cat urine	Fatty	Acid-spicy	Fresh onion	Global	Precursor 1 (µg/mL)	Precursor 2 (µg/mL)	Precursor 3 (µg/mL)	Precursor 4 (µg/mL)
	1	45	F	non-AP	T1	7.5	0.9175	0.1625	0.0475	0.0425	1.4075	0.965	0.9925	0.14	0.175	2.0975	0.94125	0.5775	0.09375	0.10875	1.7525	125	950	2.815	8.777	92.7364	44.405	1	No	16	Razor blade	Cotton	Levotyrox	Yes	Yes	21
					T2	8.3	0.9325	0.9275	0.0475	0.0775	1.7525	0.8075	0.3725	0.0575	0.055	1.315	0.87	0.65	0.0525	0.06625	1.53375											Cotton	Levotyrox	Yes	Yes
					T3	7.2	0.9675	0.7575	0.1075	0.0475	1.8825	2.12	0.3775	0.035	0.0425	2.6525	1.54375	0.5675	0.07125	0.045	2.2675									17		Cotton	Levotyrox	Yes	Yes	22
					T4	7.6	2.175	0.405	0.6425	0.4575	3.465	3.075	0.945	0.2875	0.41	4.035	2.625	0.675	0.465	0.43375	3.75											Cotton	Levotyrox	Yes	Yes
	2	33	F	non-AP	T1	6.3	2.6275	0.0375	0.67	2.57	4.4825	2.795	0.24	1.0075	3.5475	4.9975	2.71125	0.13875	0.83875	3.05875	4.74	53	453	1.036	3.144	121.053	51.1583	1.6	No	17	Vax	Cotton	No	No	No	4
					T2	6	3.705	0.4875	2.35	5.5325	6.695	4.0425	0.935	1.885	5.2275	6.5825	3.87375	0.71125	2.1175	5.38	6.63875											Cotton	No	No	No
					T3	5.8	2.36	0.97	0.9475	3.72	5.2625	3.46	1.165	0.575	3.9675	5.3175	2.91	1.0675	0.76125	3.84375	5.29									18		Cotton	No	No	No	5
					T4	6.2	1.7375	0.49	0.87	3.3975	5.56	1.805	0.555	0.9075	3.8025	5.3175	1.77125	0.5225	0.88875	3.6	5.43875											Cotton	No	No	No
	3	34	F	non-AP	T1	6.3	0.9975	1.4	0.8475	0.5925	3.1425	0.425	0.8725	0.675	0.45	1.94	0.71125	1.13625	0.76125	0.52125	2.54125	5	60	0.099	0.113	306.604	50.5051	5.1	No	7	Epilator	Cotton	No	No	No	4
					T2	6.1	1.53	0.2525	1.27	0.1275	2.71	1.185	0.5775	1.455	0.13	2.7625	1.3575	0.415	1.3625	0.12875	2.73625											Cotton	No	No	No
					T3	6	0.07	0.4975	0.685	0.11	1.0875	0.135	0.58	1.1725	0.225	1.4075	0.1025	0.53875	0.92875	0.1675	1.2475									8		Cotton	No	No	No	5
					T4	6.4	2.175	1.6875	1.9275	1.0125	4.295	1.115	1.275	1.255	0.7875	2.8325	1.645	1.48125	1.59125	0.9	3.56375											Cotton	No	No	No
	5	32	F	non-AP	T1	6	2.2975	0.6875	1.6775	2.985	4.915	3.0925	1.3175	1.2925	2.8825	5.4375	2.695	1.0025	1.485	2.93375	5.17625	4	49	0.09	0.389	110.647	44.4444	1.6	No	1	Epilator	Cotton	Immmunostim/Actisoufre	Yes	No	10
					T2	5.9	3.985	1.16	0.045	1.9725	4.855	3.925	0.3325	0.0325	1.975	4.9675	3.955	0.74625	0.03875	1.97375	4.91125											Cotton	Immmunostim/Actisoufre	Yes	No
					T3	6.3	1.2725	0.755	0.195	0.25	1.985	1.705	0.75	0.035	0.235	2.5	1.48875	0.7525	0.115	0.2425	2.2425									2		Cotton	Immmunostim/Actisoufre	Yes	Yes	11
					T4	6.7	2.785	1.0175	1.5375	0.8125	4.79	3.6075	1.03	1.255	0.405	4.89	3.19625	1.02375	1.39625	0.60875	4.84											Cotton	Immmunostim/Actisoufre	Yes	Yes
	6	32	F	AP	T1	4	0.915	0.49	0.0425	0.0475	1.06	0.7975	0.83	0.305	0.05	1.555	0.85625	0.66	0.17375	0.04875	1.3075	300	2190	33.841	66.649	24.7786	8.86499	0.35	No	3	Vax	Cotton	No	Yes	No	10
					T2	4.3	1.575	1.125	0.0475	0.4575	1.8875	1.4875	2.0975	1.29	1.235	4.1825	1.53125	1.61125	0.66875	0.84625	3.035											Cotton	No	Yes	No
					T3	4.1	0.07	0.0375	0.3075	0.155	0.8625	1.16	1.2775	1.055	0.9925	3.055	0.615	0.6575	0.68125	0.57375	1.95875									4		Cotton	No	Yes	No	11
					T4	5.2	0.0525	2.155	0.745	0.3625	4.995	0.79	1.995	0.6425	0.86	5.42	0.42125	2.075	0.69375	0.61125	5.2075											Cotton	No	Yes	No
	7	36	F	AP	T1	3.8	0.5075	1.035	0.23	0.1975	1.7825	0.28	1.2725	0.045	0.1125	1.2075	0.39375	1.15375	0.1375	0.155	1.495	8	90	0.15	0.178	298.78	53.3333	3	Yes	10	Vax	Cotton	No	No	No	NK
					T2	5.7	0.21	0.5725	0.42	0.05	1.1275	0.285	0.8475	0.055	0.23	1.575	0.2475	0.71	0.2375	0.14	1.35125											Cotton	No	No	No
					T3	4.3	0.0475	0.1525	0.0975	0.05	0.2875	0.04	0.14	0.1025	0.045	0.1675	0.04375	0.14625	0.1	0.0475	0.2275									11		Cotton	No	No	No	NK
					T4	6.5	0.05	0.8925	0.3275	0.15	1.8925	0.085	0.6975	0.2575	0.18	1.7425	0.0675	0.795	0.2925	0.165	1.8175											Cotton	No	No	No
	8	33	M	non-AP	T1	6.1	1.285	1.8725	0.0425	1.1975	3.6675	1.13	3.07	0.04	1.28	4.0025	1.2075	2.47125	0.04125	1.23875	3.835	32	265	0.323	0.848	253.629	99.0712	2.7	No	NA	No	Cotton	No	NA	No	NA
					T2	6.5	2.235	0.9525	1.6575	1.1875	3.12	1.205	1.2525	1.7325	1.185	2.93	1.72	1.1025	1.695	1.18625	3.025											Cotton	No		No
					T3	6	0.0425	1.6975	2.4075	0.7625	3.235	0.48	2.0125	2.9025	0.95	3.715	0.26125	1.855	2.655	0.85625	3.475											Cotton	No		No
					T4	5.9	0.035	0.9375	2.56	0.8225	4.145	1.6675	1.0425	1.785	0.9275	4.4575	0.85125	0.99	2.1725	0.875	4.30125											Cotton	No		No
	9	45	M	non-AP	T1	6.4	2.2625	0.83	2.755	1.3475	3.7625	1.52	1.53	2.14	0.8475	3.41	1.89125	1.18	2.4475	1.0975	3.58625	119	850	1.329	9.94	85.9881	89.541	1.4	No	NA	No	Cotton	No	NA	No	NA
					T2	6.2	2.5675	1.065	2.21	1.9575	4.4375	2.975	3.0675	2.1875	1.975	4.455	2.77125	2.06625	2.19875	1.96625	4.44625											Cotton	No		No
					T3	5.6	0.8475	0.2675	1.3175	0.195	1.6225	0.505	0.705	0.87	0.19	1.49	0.67625	0.48625	1.09375	0.1925	1.55625											Cotton	No		No
					T4	6.5	1.53	1.02	2.43	0.27	4.8575	2.0175	1.8825	2.435	0.955	4.605	1.77375	1.45125	2.4325	0.6125	4.73125											Cotton	No		No
	10	36	M	AP	T1	4.1	0.12	1.245	0.655	0.045	2.2625	0.115	1.025	0.645	0.045	1.7525	0.1175	1.135	0.65	0.045	2.0075	5	74	0.093	0.376	168.443	53.7634	1.4	Yes	NA	No	Cotton	No	NA	No	NA
					T2	6	0.0475	0.52	0.74	0.0525	1.7225	0.045	0.9575	1.1325	0.0525	2.2975	0.04625	0.73875	0.93625	0.0525	2.01											Cotton	No		No
					T3	4	1.2825	0.7325	0.145	0.3275	2.8575	0.04	0.99	0.1175	0.2675	2.5875	0.66125	0.86125	0.13125	0.2975	2.7225											Cotton	No		No
					T4	5.1	1.31	0.9725	0.72	0.4375	2.385	0.5525	0.855	1.075	0.715	2.735	0.93125	0.91375	0.8975	0.57625	2.56											Cotton	No		No
	11	50	M	non-AP	T1	6.3	4.4	1.3825	3	3.1025	6.2575	4.06	0.945	2.71	3.5525	6.5525	4.23	1.16375	2.855	3.3275	6.405	20	172	0.159	0.623	245.524	125.786	7.5	Yes	NA	No	Cotton	No	NA	No	NA
					T2	6.4	3.625	1.1275	2.56	2.4875	6.23	3.31	1.5025	2.5475	2.54	6.665	3.4675	1.315	2.55375	2.51375	6.4475											Cotton	No		No
					T3	6.5	2.0675	1.8575	1.2825	2.6375	5.215	2.6225	2.17	1.8775	1.9875	5.58	2.345	2.01375	1.58	2.3125	5.3975											Cotton	No		No
					T4	6.7	2.445	1.445	3.295	1.5875	6.8575	3.055	1.355	2.3275	2.9675	6.3675	2.75	1.4	2.81125	2.2775	6.6125											Cotton	No		No
	12	32	M	AP	T1	5.2	1.1775	1.09	0.95	0.04	1.72	0.4875	1.65	1.2325	0.05	2.0025	0.8325	1.37	1.09125	0.045	1.86125	6	64	0.044	0.274	220.126	136.364	7	No	NA	No	Cotton	Cortisone	NA	No	NA
					T2	5.6	0.405	0.4175	1.39	0.13	2.0375	0.3625	0.965	1.55	0.1675	1.5725	0.38375	0.69125	1.47	0.14875	1.805											Cotton	Cortisone		No
					T3	5.3	0.0575	1.01	0.5525	0.0475	0.92	0.0325	1.085	0.595	0.0425	0.8125	0.045	1.0475	0.57375	0.045	0.86625											Cotton	Cortisone		No
					T4	6.5	0.35	0.67	0.785	0.045	2.135	0.1725	1.11	0.85	0.055	2.125	0.26125	0.89	0.8175	0.05	2.13											Synthetic	Cortisone		No
	13	46	M	AP	T1	4.1	0.4825	1.045	0.5325	0.0525	2.3225	0.5	1.4475	0.47	0.0475	2.305	0.49125	1.24625	0.50125	0.05	2.31375	10	77	0.288	0.579	100.346	34.7222	1	No	NA	No	Cotton	Voltaren	NA	Yes	NA
					T2	4.3	0.9375	1.14	1.7975	0.05	2.145	0.985	0.9825	2.0025	0.055	2.3425	0.96125	1.06125	1.9	0.0525	2.24375											Cotton	Voltaren		Yes
					T3	3.9	0.0425	0.2125	0.0425	0.04	0.255	0.035	0.2225	0.0375	0.145	0.3225	0.03875	0.2175	0.04	0.0925	0.28875											Cotton	Voltaren		No
					T4	4.9	0.035	0.7275	0.17	0.06	1.005	0.05	0.6575	0.1425	0.3475	0.9675	0.0425	0.6925	0.15625	0.20375	0.98625											Cotton	Voltaren		No
	14	33	F	non-AP	T1	5.7	0.16	0.6	0.1375	0.04	0.875	0.085	0.705	0.045	0.1425	1.2325	0.1225	0.6525	0.09125	0.09125	1.05375	15	137	0.263	1.072	113.858	57.0342	2.5	No	6	Razor blade	Cotton	Neocitran	No	Yes	26
					T2	6.3	0.14	0.505	0.73	0.05	2.06	0.055	0.8125	0.7775	0.0525	1.785	0.0975	0.65875	0.75375	0.05125	1.9225											Cotton	Neocitran	No	Yes
					T3	6.5	0.0325	0.4525	0.4825	0.0425	0.64	0.035	0.23	0.6775	0.045	1.0575	0.03375	0.34125	0.58	0.04375	0.84875									7		Cotton	Neocitran	No	No	27
					T4	6.5	1.6225	0.3525	0.3975	0.8725	2.335	1.855	0.9475	0.0375	0.7	2.275	1.73875	0.65	0.2175	0.78625	2.305											Cotton	Neocitran	No	No
	15	33	F	AP	T1	4	0.3075	0.04	0.21	0.0475	0.295	0.0475	0.2275	0.2675	0.0525	0.3575	0.1775	0.13375	0.23875	0.05	0.32625	45	336	2.572	2.702	72.2412	17.4961	0.8	Yes	1	Razor blade	Cotton	No	No	No	NK
					T2	4.6	0.305	0.3525	1.0075	0.05	1.59	0.0575	0.76	0.9475	0.19	1.5	0.18125	0.55625	0.9775	0.12	1.545											Cotton	No	No	No
					T3	4.4	0.04	0.1	0.05	0.04	0.155	0.075	0.0975	0.05	0.05	0.13	0.0575	0.09875	0.05	0.045	0.1425									2		Cotton	No	No	No	NK
					T4	4.7	0.365	0.985	1.1	0.4975	2.07	0.4175	1.38	1.2325	0.455	1.71	0.39125	1.1825	1.16625	0.47625	1.89											Cotton	No	No	No
	16	26	F	AP	T1	4.9	0.4925	0.96	0.3875	0.3475	1.1625	0.23	0.505	0.0875	0.2775	1.2175	0.36125	0.7325	0.2375	0.3125	1.19	37	288	0.925	2.98	83.2266	40	0.7	No	48	Long term hair removal	Cotton	No	Yes	No	4
					T2	6	0.7275	0.755	0.0475	0.045	1.4325	0.7675	0.76	0.045	0.075	1.56	0.7475	0.7575	0.04625	0.06	1.49625											Cotton	No	Yes	No
					T3	6.2	0.0425	2.4275	1.105	0.4575	3.015	0.1025	2.005	0.8225	0.7925	3.4975	0.0725	2.21625	0.96375	0.625	3.25625									49		Cotton	No	Yes	No	5
					T4	6.4	1.9275	1.12	0.275	0.935	4.8725	2.37	0.915	0.1225	0.875	5.1425	2.14875	1.0175	0.19875	0.905	5.0075											Cotton	No	Yes	No
	17	33	F	AP	T1	3.8	0.0425	0.915	0.415	0.1175	1.49	0.0425	0.6725	0.2775	0.175	1.14	0.0425	0.79375	0.34625	0.14625	1.315	41	470	1.683	6.726	60.7682	24.3613	1	No	1	Razor blade	Cotton	No	No	No	10
					T2	4.4	0.765	0.69	0.095	0.0525	1.225	0.315	0.5275	0.6625	0.125	1.17	0.54	0.60875	0.37875	0.08875	1.1975											Cotton	No	No	No
					T3	4.2	0.4675	0.1675	0.16	0.14	1.07	0.0325	0.0375	0.145	0.1725	1.71	0.25	0.1025	0.1525	0.15625	1.39									2		Cotton	No	No	No	11
					T4	4.5	0.04	0.2625	0.5775	0.4325	1.565	0.2775	0.5475	0.8575	0.8025	1.9075	0.15875	0.405	0.7175	0.6175	1.73625											Cotton	No	No	No
	19	36	F	AP	T1	3.7	0.25	0.1425	0.04	0.0525	0.435	0.0375	0.38	0.0425	0.045	0.825	0.14375	0.26125	0.04125	0.04875	0.63	40	341	2.026	6.526	44.551	19.7433	0.8	No	1	Razor blade	Cotton	No	No	No	20
					T2	4.3	1.4075	0.8625	1.385	0.0425	2.1625	0.605	1.645	2.6575	0.0525	2.4675	1.00625	1.25375	2.02125	0.0475	2.315											Cotton	No	No	No
					T3	4.1	0.145	0.4875	0.045	0.1025	1.365	0.29	0.6875	0.2975	0.045	1.68	0.2175	0.5875	0.17125	0.07375	1.5225									2		Cotton	No	No	No	21
					T4	4.8	1.56	0.1525	0.3775	0.7	2.16	2.07	0.215	0.0825	0.99	2.9125	1.815	0.18375	0.23	0.845	2.53625											Cotton	No	No	No
	20	38	F	AP	T1	4.8	1.03	1.2275	0.64	0.0475	1.475	0.6325	0.91	0.695	0.1175	1.6425	0.83125	1.06875	0.6675	0.0825	1.55875	35	252	0.546	1.496	140.548	64.1026	0.6	No	2	Epilator	Cotton	No	No	Yes	NK
					T2	5.6	0.885	1.2675	0.0425	0.0525	1.7325	0.2975	1.4025	0.0425	0.045	1.81	0.59125	1.335	0.0425	0.04875	1.77125											Cotton	No	No	Yes
					T3	6	0.025	0.1625	0.0325	0.0425	0.4275	0.035	0.2625	0.0325	0.035	0.3725	0.03	0.2125	0.0325	0.03875	0.4									3		Cotton	No	No	Yes	NK
					T4	5.9	0.8175	1.4575	0.67	0.6125	1.7875	0.9725	1.4875	0.6425	0.9925	2.15	0.895	1.4725	0.65625	0.8025	1.96875											Cotton	No	No	Yes
	21	50	M	non-AP	T1	5.8	2.11	1.5975	0.8775	0.0475	3.2525	2.9	1.2475	0.55	0.42	4.1425	2.505	1.4225	0.71375	0.23375	3.6975	21	183	0.585	1.541	95.9548	35.8974	4.6	No	4	Razor blade	Cotton	Simcora	NA	No	NA
					T2	5.6	0.5925	0.3725	1.0025	0.245	2.3525	0.595	0.735	1.0975	0.68	2.5075	0.59375	0.55375	1.05	0.4625	2.43											Cotton	Simcora		No
					T3	6.4	0.31	1.15	0.24	0.39	1.675	0.5775	2.05	0.5975	1.88	3.57	0.44375	1.6	0.41875	1.135	2.6225									5		Cotton	Simcora		No
					T4	6	1.0875	0.99	1.3425	0.7775	4.335	0.7125	0.9675	1.97	0.7	4.8275	0.9	0.97875	1.65625	0.73875	4.58125											Cotton	Simcora		No
	22	32	M	AP	T1	6.1	1.065	1.105	0.0375	1.0575	2.3725	1.5225	0.3675	0.045	1.7975	2.365	1.29375	0.73625	0.04125	1.4275	2.36875	21	195	0.394	1.136	141.176	53.2995	1.5	No	NA	No	Cotton	No	NA	No	NA
					T2	4.9	0.2575	1.0825	0.115	0.0525	1.555	0.4325	1.2025	0.155	0.19	1.6225	0.345	1.1425	0.135	0.12125	1.58875											Cotton	No		No
					T3	4	0.465	0.65	0.04	0.3525	1.6875	0.405	0.3725	0.2325	0.275	0.995	0.435	0.51125	0.13625	0.31375	1.34125											Cotton	No		No
					T4	4.3	0.48	0.53	0.6375	1.325	2.435	0.4225	0.365	0.1925	0.955	1.6325	0.45125	0.4475	0.415	1.14	2.03375											Cotton	No		No
	23	42	M	AP	T1	6.2	0.0425	0.3125	0.04	0.045	0.3925	0.1175	0.4425	0.0375	0.045	0.425	0.08	0.3775	0.03875	0.045	0.40875	3	37	0.007	0.076	481.928	428.571	2.5	Yes	NA	No	Cotton	No	NA	Yes	NA
					T2	5.2	0.05	0.09	0.05	0.045	0.605	0.0475	0.11	0.05	0.0425	0.76	0.04875	0.1	0.05	0.04375	0.6825											Cotton	No		Yes
					T3	7.3	0.0325	0.3525	0.045	0.1525	0.7075	0.035	0.5875	0.04	0.1925	1.175	0.03375	0.47	0.0425	0.1725	0.94125											Cotton	No		Yes
					T4	6.1	0.045	0.22	0.2825	0.205	1.54	0.2325	0.3425	0.3125	0.2125	1.1925	0.13875	0.28125	0.2975	0.20875	1.36625											Cotton	No		Yes
	24	28	M	AP	T1	5.3	0.3875	0.0375	0.2025	0.155	0.8975	0.2975	0.3575	0.3175	0.0425	0.595	0.3425	0.1975	0.26	0.09875	0.74625	27	215	0.234	2.088	104.22	115.385	5.1	Yes	NA	No	Cotton	No	NA	No	NA
					T2	5.5	0.215	1.2425	1.1125	0.0475	2.33	0.05	1.2225	1.61	0.0525	1.8975	0.1325	1.2325	1.36125	0.05	2.11375											Cotton	No		No
					T3	5.2	0.04	0.76	1.4475	0.1925	1.4675	0.04	0.405	1.1625	0.2475	1.525	0.04	0.5825	1.305	0.22	1.49625											Cotton	No		No
					T4	5.9	1.4925	1.285	1.3	0.365	3.01	1.2925	1.2125	1.305	0.7575	3.3525	1.3925	1.24875	1.3025	0.56125	3.18125											Cotton	No		No
	25	50	M	non-AP	T1	6.3	1.735	0.89	0.4375	2.0675	3.585	1.335	1.33	0.245	0.0475	2.7875	1.535	1.11	0.34125	1.0575	3.18625	13	120	0.064	0.327	340.153	203.125	5.2	No	NA	No	Cotton	Antihypertensive	NA	No	NA
					T2	6	1.27	0.6025	0.96	0.67	2.8275	0.6325	1.8425	0.05	0.54	2.3775	0.95125	1.2225	0.505	0.605	2.6025											Cotton	Antihypertensive		No
					T3	6.3	0.7425	0.9075	0.04	0.045	1.505	0.565	1.3375	0.045	0.1475	1.88	0.65375	1.1225	0.0425	0.09625	1.6925											Cotton	Antihypertensive		No
					T4	6	0.5525	0.695	0.15	0.335	1.6125	0.5275	0.7225	0.1925	0.065	1.795	0.54	0.70875	0.17125	0.2	1.70375											Cotton	Antihypertensive		No
	26	47	F	non-AP	T1	5.6	0.3975	0.34	0.0375	0.2	1.09	0.0425	0.46	0.045	0.7475	1.5475	0.22	0.4	0.04125	0.47375	1.31875	47	367	2.14	3.949	67.9915	21.9626	0.8	No	1	Razor blade	Cotton	No	No	Yes	21
					T2	5.7	0.265	0.425	0.04	0.0475	0.9225	0.2775	0.4375	0.35	0.05	1.2125	0.27125	0.43125	0.195	0.04875	1.0675											Cotton	No	No	Yes
					T3	5.4	0.03	0.025	0.0225	0.0275	0.2725	0.0275	0.025	0.03	0.0725	0.1275	0.02875	0.025	0.02625	0.05	0.2									2		Cotton	No	No	Yes	22
					T4	6.2	0.1525	0.575	0.19	0.0525	2.0825	0.3725	0.935	0.2525	0.3225	1.8475	0.2625	0.755	0.22125	0.1875	1.965											Cotton	No	No	Yes
	a The subjects #4 and #18 did not complete the study. b The odour intensity was evaluated on a scale from 0 to 10. c Acid precursor 1 = N-α-3-hydroxy-3-methylhexanoyl-(L)-glutamine; acid precursor 2 = N-α-3-methylhexenoyl-(L)-glutamine; sulfur precursor 3 = S-[1-(2-hydroxyethyl)-1-methylbutyl]-(L)-cysteinylglycine); sulfur precursor 4 = S-[1-(2-hydroxyethyl)-butyl]-(L)-cysteinylglycine. All measu…
