# Supplementary material for: Mapping axillary microbiota responsible for body odours using a culture-independent approach
Source: Microbiome. 2015 Jan 24;3:3. doi: 10.1186/s40168-014-0064-3 (PMC4316401; doi:10.1186/s40168-014-0064-3)
Supplement: Additional file 9: Table S6. — Operational taxonomic units (OTUs) identified in the control samples. [file 40168_2014_64_MOESM9_ESM.xlsx]

## Sheet: Table S6
	Table S6. Operational taxonomic units (OTUs) identified in the control samples.
	OTU ID	Greengenes taxonomy	Counts in controls				Proportion in controls				Mean proportion in controls (%)	Mean proportion in samples (%)	Ratio (mean proportion in controls)/ (mean proportion in samples)	Removed from the sample data set
			C_1a	C_2	C_3	C_4	C_1	C_2	C_3	C_4
	154802	p__Firmicutes;c__Bacilli;o__Lactobacillales;f__Streptococcaceae;g__Streptococcus;s__Streptococcuspseudopneumoniae	0	0	2	1	0	0	1.65289	0.653595	0.576622	0.000340637	1692.78	YES
	92743	p__Bacteroidetes;c__Bacteroidia;o__Bacteroidales;f__Prevotellaceae;g__Prevotella;s__	0	0	0	2	0	0	0	1.30719	0.326797	0.00027176	1202.52	YES
	160141	p__Actinobacteria;c__Actinobacteria;o__Actinomycetales;f__Dietziaceae;g__Dietzia;s__	0	0	4	0	0	0	3.30579	0	0.826446	0.000747854	1105.09	YES
	188988	p__Firmicutes;c__Bacilli;o__Bacillales;f__Listeriaceae;g__Brochothrix;s__	0	8	0	0	0	2.33918	0	0	0.584795	0.00070374	830.982	YES
	193662	p__Proteobacteria;c__Gammaproteobacteria;o__Alteromonadales;f__Psychromonadaceae;g__Psychromonas;s__Psychromonasarctica	0	4	0	0	0	1.16959	0	0	0.292398	0.00035187	830.982	YES
	86027	p__Proteobacteria;c__Alphaproteobacteria;o__Rhodobacterales;f__Rhodobacteraceae;g__Paracoccus;s__Paracoccusaminovorans	3	0	0	0	0.892857	0	0	0	0.223214	0.00035187	634.366	YES
	214748	p__Bacteroidetes;c__Flavobacteria;o__Flavobacteriales;f__Flavobacteriaceae;g__Chryseobacterium;s__	0	1	4	0	0	0.292398	3.30579	0	0.899546	0.00169698	530.086	YES
	543541	p__Proteobacteria;c__Gammaproteobacteria;o__Pseudomonadales;f__Pseudomonadaceae;g__Pseudomonas;s__Pseudomonasalcaligenes	0	3	0	0	0	0.877193	0	0	0.219298	0.000440964	497.316	YES
	329649	p__Proteobacteria;c__Alphaproteobacteria;o__Sphingomonadales;f__Sphingomonadaceae;g__Sphingomonas;s__	3	2	6	0	0.892857	0.584795	4.95868	0	1.60908	0.00345713	465.439	YES
	158572	p__Proteobacteria;c__Alphaproteobacteria;o__Sphingomonadales;f__Erythrobacteraceae;g__Lutibacterium;s__	1	2	0	0	0.297619	0.584795	0	0	0.220604	0.000507192	434.951	YES
	86047	p__Proteobacteria;c__Gammaproteobacteria;o__Pasteurellales;f__Pasteurellaceae;g__Haemophilus;s__Haemophilusparainfluenzae	0	0	2	0	0	0	1.65289	0	0.413223	0.00133273	310.058	YES
	140930	p__Proteobacteria;c__Gammaproteobacteria;o__Pseudomonadales;f__Pseudomonadaceae;g__Pseudomonas;s__Pseudomonasstutzeri	0	1	2	0	0	0.292398	1.65289	0	0.486323	0.00161091	301.893	YES
	292471	p__TM7;c__TM7-3;o__EW055;f__;g__;s__	0	1	0	0	0	0.292398	0	0	0.0730994	0.000243229	300.538	YES
	218121	p__Firmicutes;c__Clostridia;o__Clostridiales;f__ClostridialesFamilyXI.IncertaeSedis;g__Anaerococcus;s__	0	2	0	1	0	0.584795	0	0.653595	0.309598	0.00109052	283.898	YES
	76350	p__Proteobacteria;c__Gammaproteobacteria;o__Xanthomonadales;f__Xanthomonadaceae;g__Thermomonas;s__Thermomonasfusca	0	0	1	0	0	0	0.826446	0	0.206612	0.000748628	275.987	YES
	589787	p__Cyanobacteria;c__Chloroplast;o__Streptophyta;f__;g__;s__	0	1	0	0	0	0.292398	0	0	0.0730994	0.00027176	268.985	YES
	109814	p__Actinobacteria;c__Actinobacteria;o__Actinomycetales;f__Dermacoccaceae;g__Kytococcus;s__	1	0	0	0	0.297619	0	0	0	0.0744048	0.000305269	243.735	YES
	356874	p__Proteobacteria;c__Betaproteobacteria;o__Neisseriales;f__Neisseriaceae;g__;s__	0	1	0	0	0	0.292398	0	0	0.0730994	0.000309383	236.275	YES
	6236	p__Proteobacteria;c__Alphaproteobacteria;o__Sphingomonadales;f__Sphingomonadaceae;g__Sphingomonas;s__Caulobacterleidyia	4	0	0	0	1.19048	0	0	0	0.297619	0.00133863	222.332	YES
	337173	p__Proteobacteria;c__Betaproteobacteria;o__Burkholderiales;f__Comamonadaceae;g__;s__	4	1	0	2	1.19048	0.292398	0	1.30719	0.697516	0.00316421	220.439	YES
	114591	p__Proteobacteria;c__Alphaproteobacteria;o__Sphingomonadales;f__Sphingomonadaceae;g__Sphingomonas;s__	6	1	0	1	1.78571	0.292398	0	0.653595	0.682927	0.00315392	216.533	YES
	100284	p__Proteobacteria;c__Betaproteobacteria;o__Burkholderiales;f__Comamonadaceae;g__Schlegelella;s__Schlegelellathermodepolymerans	1	3	0	0	0.297619	0.877193	0	0	0.293703	0.00140216	209.465	YES
	72586	p__Bacteroidetes;c__Bacteroidia;o__Bacteroidales;f__Porphyromonadaceae;g__Porphyromonas;s__	0	1	0	0	0	0.292398	0	0	0.0730994	0.00035187	207.746	YES
	470599	p__Firmicutes;c__Bacilli;o__Lactobacillales;f__Lactobacillaceae;g__Lactobacillus;s__Lactobacillusiners	0	0	1	0	0	0	0.826446	0	0.206612	0.00102801	200.981	YES
	388058	p__Proteobacteria;c__Deltaproteobacteria;o__MIZ46;f__;g__;s__	0	3	0	0	0	0.877193	0	0	0.219298	0.00109244	200.742	YES
	564812	p__Proteobacteria;c__Gammaproteobacteria;o__Enterobacteriales;f__Enterobacteriaceae;g__;s__	3	0	0	0	0.892857	0	0	0	0.223214	0.00112852	197.794	YES
	297307	p__Proteobacteria;c__Gammaproteobacteria;o__Xanthomonadales;f__Xanthomonadaceae;g__;s__	0	0	1	0	0	0	0.826446	0	0.206612	0.00105011	196.751	YES
	92490	p__Proteobacteria;c__Alphaproteobacteria;o__Sphingomonadales;f__Sphingomonadaceae;g__Novosphingobium;s__	1	5	0	0	0.297619	1.46199	0	0	0.439902	0.00234081	187.928	YES
	6233	p__Proteobacteria;c__Alphaproteobacteria;o__Sphingomonadales;f__Sphingomonadaceae;g__Sphingomonas;s__Caulobacterleidyia	1	0	0	0	0.297619	0	0	0	0.0744048	0.000415717	178.979	YES
	590182	p__Proteobacteria;c__Alphaproteobacteria;o__Sphingomonadales;f__Sphingomonadaceae;g__Sphingomonas;s__	0	1	0	1	0	0.292398	0	0.653595	0.236498	0.00132284	178.781	YES
	421722	p__Firmicutes;c__Bacilli;o__Bacillales;f__Bacillaceae;g__Geobacillus;s__	0	0	0	1	0	0	0	0.653595	0.163399	0.000919655	177.674	YES
	221384	p__Proteobacteria;c__Betaproteobacteria;o__Neisseriales;f__Neisseriaceae;g__Neisseria;s__	0	2	1	1	0	0.584795	0.826446	0.653595	0.516209	0.00291565	177.048	YES
	568913	p__Actinobacteria;c__Actinobacteria;o__Actinomycetales;f__Micrococcaceae;g__Micrococcus;s__Micrococcusluteus	0	0	1	0	0	0	0.826446	0	0.206612	0.00117505	175.833	YES
	6255	p__Proteobacteria;c__Alphaproteobacteria;o__Sphingomonadales;f__Sphingomonadaceae;g__Blastomonas;s__	0	1	0	0	0	0.292398	0	0	0.0730994	0.000434888	168.088	YES
	24150	p__Actinobacteria;c__Actinobacteria;o__Actinomycetales;f__Actinomycetaceae;g__Actinomyces;s__	0	1	0	0	0	0.292398	0	0	0.0730994	0.000440964	165.772	YES
	521030	p__Proteobacteria;c__Betaproteobacteria;o__Burkholderiales;f__Comamonadaceae;g__Diaphorobacter;s__	52	55	4	14	15.4762	16.0819	3.30579	9.15033	11.0035	0.0696646	157.95	YES
	15054	p__Firmicutes;c__Bacilli;o__Lactobacillales;f__Carnobacteriaceae;g__Granulicatella;s__Granulicatellaelegans	0	0	0	3	0	0	0	1.96078	0.490196	0.0031165	157.291	YES
	538954	p__Actinobacteria;c__Actinobacteria;o__Actinomycetales;f__Mycobacteriaceae;g__Mycobacterium;s__Mycobacteriumllatzerense	0	0	1	0	0	0	0.826446	0	0.206612	0.00134512	153.601	YES
	27669	p__Proteobacteria;c__Gammaproteobacteria;o__Chromatiales;f__Sinobacteraceae;g__;s__	1	0	0	1	0.297619	0	0	0.653595	0.237803	0.00157993	150.515	YES
	90369	p__Proteobacteria;c__Betaproteobacteria;o__Burkholderiales;f__Alcaligenaceae;g__Alcaligenes;s__Alcaligenesfaecalis	0	1	0	0	0	0.292398	0	0	0.0730994	0.000507192	144.126	YES
	192215	p__Proteobacteria;c__Gammaproteobacteria;o__Enterobacteriales;f__Enterobacteriaceae;g__Leclercia;s__	0	1	0	0	0	0.292398	0	0	0.0730994	0.000511185	143	YES
	547950	p__Proteobacteria;c__Alphaproteobacteria;o__Rhizobiales;f__Bradyrhizobiaceae;g__;s__	6	0	1	1	1.78571	0	0.826446	0.653595	0.816439	0.00571175	142.94	YES
	106166	p__Actinobacteria;c__Actinobacteria;o__Actinomycetales;f__Actinomycetaceae;g__Actinomyces;s__	2	1	0	0	0.595238	0.292398	0	0	0.221909	0.00164251	135.104	YES
	99934	p__Actinobacteria;c__Actinobacteria;o__Actinomycetales;f__Brevibacteriaceae;g__Brevibacterium;s__Brevibacteriumsanguinis	0	0	1	1	0	0	0.826446	0.653595	0.37001	0.00279357	132.451	YES
	153872	p__Actinobacteria;c__Actinobacteria;o__Actinomycetales;f__Microbacteriaceae;g__Frigoribacterium;s__	0	0	1	0	0	0	0.826446	0	0.206612	0.00166221	124.299	YES
	576765	p__Proteobacteria;c__Alphaproteobacteria;o__Caulobacterales;f__Caulobacteraceae;g__Brevundimonas;s__	4	0	1	0	1.19048	0	0.826446	0	0.504231	0.00419417	120.222	YES
	583653	p__Proteobacteria;c__Alphaproteobacteria;o__Rhizobiales;f__Bradyrhizobiaceae;g__Bosea;s__	2	1	0	1	0.595238	0.292398	0	0.653595	0.385308	0.00321243	119.943	YES
	218959	p__Firmicutes;c__Bacilli;o__Lactobacillales;f__Streptococcaceae;g__Streptococcus;s__	1	1	2	12	0.297619	0.292398	1.65289	7.84314	2.52151	0.0211172	119.406	YES
	7043	p__Proteobacteria;c__Betaproteobacteria;o__Burkholderiales;f__Comamonadaceae;g__Acidovorax;s__	2	0	0	0	0.595238	0	0	0	0.14881	0.00129964	114.5	YES
	470462	p__Firmicutes;c__Bacilli;o__Gemellales;f__Gemellaceae;g__Gemella;s__	0	0	1	2	0	0	0.826446	1.30719	0.533409	0.00492678	108.267	YES
	167380	p__Proteobacteria;c__Betaproteobacteria;o__Burkholderiales;f__Comamonadaceae;g__Comamonas;s__	4	4	1	0	1.19048	1.16959	0.826446	0	0.796628	0.00744823	106.955	YES
	168183	p__Firmicutes;c__Bacilli;o__Bacillales;f__Planococcaceae;g__;s__	0	1	1	0	0	0.292398	0.826446	0	0.279711	0.00270814	103.285	YES
	323897	p__Firmicutes;c__Bacilli;o__Bacillales;f__Planococcaceae;g__;s__	3	1	0	0	0.892857	0.292398	0	0	0.296314	0.00303887	97.5078	YES
	100954	p__Proteobacteria;c__Alphaproteobacteria;o__Rhizobiales;f__Bradyrhizobiaceae;g__Bradyrhizobium;s__	1	0	0	0	0.297619	0	0	0	0.0744048	0.000824924	90.1959	YES
	276600	p__Firmicutes;c__Bacilli;o__Lactobacillales;f__Aerococcaceae;g__Aerococcus;s__	0	0	1	0	0	0	0.826446	0	0.206612	0.00234485	88.113	YES
	512790	p__Bacteroidetes;c__Flavobacteria;o__Flavobacteriales;f__Flavobacteriaceae;g__;s__	15	14	1	4	4.46429	4.09357	0.826446	2.61438	2.99967	0.0344727	87.0158	YES
	190345	p__Proteobacteria;c__Gammaproteobacteria;o__Pseudomonadales;f__Pseudomonadaceae;g__Pseudomonas;s__Pseudomonasstutzeri	1	3	1	4	0.297619	0.877193	0.826446	2.61438	1.15391	0.0138284	83.4446	YES
	263307	p__Proteobacteria;c__Alphaproteobacteria;o__Rhodobacterales;f__Rhodobacteraceae;g__;s__	13	0	0	0	3.86905	0	0	0	0.967262	0.0121703	79.4775	YES
	220229	p__Firmicutes;c__Bacilli;o__Bacillales;f__Staphylococcaceae;g__Staphylococcus;s__Staphylococcusaureus	0	1	2	5	0	0.292398	1.65289	3.26797	1.30332	0.0164036	79.453	YES
	82260	p__Bacteroidetes;c__Flavobacteria;o__Flavobacteriales;f__Flavobacteriaceae;g__;s__	0	2	0	1	0	0.584795	0	0.653595	0.309598	0.00412613	75.0334	YES
	101628	p__Actinobacteria;c__Actinobacteria;o__Actinomycetales;f__Microbacteriaceae;g__Plantibacter;s__	1	0	0	0	0.297619	0	0	0	0.0744048	0.00102967	72.2605	YES
	152001	p__Firmicutes;c__Bacilli;o__Bacillales;f__Staphylococcaceae;g__Staphylococcus;s__Staphylococcusaureus	0	1	0	0	0	0.292398	0	0	0.0730994	0.0010141	72.083	YES
	47316	p__Proteobacteria;c__Alphaproteobacteria;o__Rhodobacterales;f__Rhodobacteraceae;g__Paracoccus;s__Paracoccussolventivorans	0	10	3	2	0	2.92398	2.47934	1.30719	1.67763	0.0257109	65.2496	YES
	280799	p__Proteobacteria;c__Betaproteobacteria;o__Burkholderiales;f__;g__Tepidimonas;s__	0	0	1	0	0	0	0.826446	0	0.206612	0.0033125	62.3734	YES
	146397	p__Proteobacteria;c__Alphaproteobacteria;o__Rhizobiales;f__Bradyrhizobiaceae;g__Bradyrhizobium;s__	0	1	0	0	0	0.292398	0	0	0.0730994	0.00120133	60.8488	YES
	326439	p__Proteobacteria;c__Alphaproteobacteria;o__Rhodobacterales;f__Rhodobacteraceae;g__Paracoccus;s__Paracoccusmarcusii	0	0	0	1	0	0	0	0.653595	0.163399	0.00288243	56.6877	YES
	241879	p__Proteobacteria;c__Betaproteobacteria;o__Burkholderiales;f__;g__Paucibacter;s__	134	92	34	60	39.881	26.9006	28.0992	39.2157	33.5241	0.598255	56.0365	YES
	62972	p__Proteobacteria;c__Alphaproteobacteria;o__Rhizobiales;f__Bradyrhizobiaceae;g__Rhodopseudomonas;s__	1	1	0	0	0.297619	0.292398	0	0	0.147504	0.00274173	53.7996	YES
	6678	p__Proteobacteria;c__Betaproteobacteria;o__Hydrogenophilales;f__Hydrogenophilaceae;g__Hydrogenophilus;s__Hydrogenophilusthermoluteolus	0	1	1	0	0	0.292398	0.826446	0	0.279711	0.00534281	52.3528	YES
	573409	p__Proteobacteria;c__Gammaproteobacteria;o__Pseudomonadales;f__Pseudomonadaceae;g__Pseudomonas;s__	0	5	0	0	0	1.46199	0	0	0.365497	0.00742231	49.243	YES
	215248	p__Actinobacteria;c__Actinobacteria;o__Actinomycetales;f__Actinomycetaceae;g__;s__	0	6	1	1	0	1.75439	0.826446	0.653595	0.808607	0.0166892	48.4508	YES
	14594	p__Firmicutes;c__Bacilli;o__Bacillales;f__Bacillaceae;g__Bacillus;s__	1	0	0	0	0.297619	0	0	0	0.0744048	0.00162028	45.9209	YES
	161477	p__Proteobacteria;c__Alphaproteobacteria;o__Sphingomonadales;f__;g__;s__	1	0	0	0	0.297619	0	0	0	0.0744048	0.00167784	44.3455	YES
	513402	p__Proteobacteria;c__Gammaproteobacteria;o__Pseudomonadales;f__Moraxellaceae;g__Acinetobacter;s__	4	0	0	0	1.19048	0	0	0	0.297619	0.00702053	42.3927	YES
	18951	p__Firmicutes;c__Bacilli;o__Lactobacillales;f__Streptococcaceae;g__Streptococcus;s__Streptococcuspneumoniae	1	0	0	3	0.297619	0	0	1.96078	0.564601	0.0138341	40.8122	YES
	60254	p__Cyanobacteria;c__Chloroplast;o__Streptophyta;f__;g__;s__	2	0	0	0	0.595238	0	0	0	0.14881	0.00387039	38.4482	YES
	182104	p__Firmicutes;c__Clostridia;o__Clostridiales;f__ClostridialesFamilyXI.IncertaeSedis;g__Peptoniphilus;s__Peptoniphilusasaccharolyticus	1	0	0	0	0.297619	0	0	0	0.0744048	0.001957	38.0199	YES
	568886	p__Actinobacteria;c__Actinobacteria;o__Actinomycetales;f__Micrococcaceae;g__Micrococcus;s__	3	0	1	0	0.892857	0	0.826446	0	0.429826	0.0128061	33.5641	YES
	138972	p__Proteobacteria;c__Alphaproteobacteria;o__Caulobacterales;f__Caulobacteraceae;g__;s__	4	1	0	1	1.19048	0.292398	0	0.653595	0.534117	0.0190177	28.0852	YES
	564991	p__Proteobacteria;c__Gammaproteobacteria;o__Pseudomonadales;f__Pseudomonadaceae;g__Pseudomonas;s__	0	0	1	0	0	0	0.826446	0	0.206612	0.00770469	26.8163	YES
	130529	p__Thermi;c__Deinococci;o__Deinococcales;f__Deinococcaceae;g__Deinococcus;s__Deinococcusgeothermalis	0	0	0	1	0	0	0	0.653595	0.163399	0.00727706	22.4539	YES
	351148	p__Proteobacteria;c__Gammaproteobacteria;o__Pseudomonadales;f__Moraxellaceae;g__Acinetobacter;s__Acinetobacterjohnsonii	0	1	0	0	0	0.292398	0	0	0.0730994	0.00328054	22.2827	YES
	330302	p__Proteobacteria;c__Gammaproteobacteria;o__Pseudomonadales;f__Moraxellaceae;g__Acinetobacter;s__	0	0	1	0	0	0	0.826446	0	0.206612	0.00974437	21.2032	YES
	258406	p__Proteobacteria;c__Alphaproteobacteria;o__Rhodobacterales;f__Rhodobacteraceae;g__Paracoccus;s__	3	0	0	0	0.892857	0	0	0	0.223214	0.0108694	20.5359	YES
	108747	p__Firmicutes;c__Bacilli;o__Lactobacillales;f__Streptococcaceae;g__Streptococcus;s__Streptococcusthermophilus	2	0	0	0	0.595238	0	0	0	0.14881	0.00730617	20.3677	YES
	532579	p__Proteobacteria;c__Gammaproteobacteria;o__Pseudomonadales;f__Moraxellaceae;g__Acinetobacter;s__	2	4	2	0	0.595238	1.16959	1.65289	0	0.85443	0.0439935	19.4217	YES
	470738	p__Proteobacteria;c__Betaproteobacteria;o__Neisseriales;f__Neisseriaceae;g__Neisseria;s__	0	1	0	0	0	0.292398	0	0	0.0730994	0.00390337	18.7273	YES
	89473	p__Cyanobacteria;c__4C0d-2;o__mle1-12;f__;g__;s__	1	0	0	0	0.297619	0	0	0	0.0744048	0.0053727	13.8487	YES
	227122	p__Actinobacteria;c__Actinobacteria;o__Actinomycetales;f__Micrococcaceae;g__Micrococcus;s__	4	3	4	1	1.19048	0.877193	3.30579	0.653595	1.50676	0.144335	10.4394	YES
	484436	p__Proteobacteria;c__Gammaproteobacteria;o__Pseudomonadales;f__Moraxellaceae;g__;s__	1	17	1	0	0.297619	4.97076	0.826446	0	1.52371	0.155624	9.79098	YES
	235419	p__Proteobacteria;c__Alphaproteobacteria;o__Rhodobacterales;f__Rhodobacteraceae;g__Paracoccus;s__	4	0	0	0	1.19048	0	0	0	0.297619	0.0314471	9.46411	YES
	589524	p__Cyanobacteria;c__Chloroplast;o__Streptophyta;f__;g__;s__	1	0	0	0	0.297619	0	0	0	0.0744048	0.0127419	5.83936	YES
	529839	p__Actinobacteria;c__Actinobacteria;o__Actinomycetales;f__Micrococcaceae;g__Kocuria;s__	0	0	3	0	0	0	2.47934	0	0.619835	0.109954	5.63723	YES
	564646	p__Actinobacteria;c__Actinobacteria;o__Actinomycetales;f__Micrococcaceae;g__Micrococcus;s__	1	2	8	1	0.297619	0.584795	6.61157	0.653595	2.03689	0.36637	5.55967	YES
	470178	p__Actinobacteria;c__Actinobacteria;o__Actinomycetales;f__Corynebacteriaceae;g__Corynebacterium;s__Corynebacteriumaurimucosum	0	1	0	0	0	0.292398	0	0	0.0730994	0.0151131	4.83683	YES
	274801	p__Actinobacteria;c__Actinobacteria;o__Actinomycetales;f__Micrococcaceae;g__Kocuria;s__Kocuriapalustris	0	1	0	0	0	0.292398	0	0	0.0730994	0.0628878	1.16238	YES
	44012	p__Proteobacteria;c__Alphaproteobacteria;o__Rhodobacterales;f__Rhodobacteraceae;g__Paracoccus;s__Paracoccusyeei	1	3	0	0	0.297619	0.877193	0	0	0.293703	0.280737	1.04618	YES
	368907	p__Actinobacteria;c__Actinobacteria;o__Actinomycetales;f__Propionibacteriaceae;g__Propionibacterium;s__Propionibacteriumacnes	24	55	16	19	7.14286	16.0819	13.2231	12.4183	12.2165	12.0718	1.01199	NO
	269541	p__Firmicutes;c__Bacilli;o__Bacillales;f__Staphylococcaceae;g__Staphylococcus;s__	0	0	0	1	0	0	0	0.653595	0.163399	0.22398	0.729522	NO
	86757	p__Firmicutes;c__Clostridia;o__Clostridiales;f__ClostridialesFamilyXI.IncertaeSedis;g__Finegoldia;s__	0	0	0	1	0	0	0	0.653595	0.163399	0.302021	0.541018	NO
	13430	p__Actinobacteria;c__Actinobacteria;o__Actinomycetales;f__Corynebacteriaceae;g__Corynebacterium;s__	1	2	0	0	0.297619	0.584795	0	0	0.220604	0.502544	0.438973	NO
	470219	p__Actinobacteria;c__Actinobacteria;o__Actinomycetales;f__Corynebacteriaceae;g__Corynebacterium;s__Corynebacteriumtuberculostearicum	1	3	0	1	0.297619	0.877193	0	0.653595	0.457102	8.50353	0.0537543	NO
	154509	p__Firmicutes;c__Bacilli;o__Bacillales;f__Staphylococcaceae;g__Staphylococcus;s__Staphylococcushominis	2	0	0	0	0.595238	0	0	0	0.14881	21.3407	0.00697305	NO
	356733	p__Firmicutes;c__Bacilli;o__Bacillales;f__Staphylococcaceae;g__Staphylococcus;s__	0	0	0	1	0	0	0	0.653595	0.163399	37.6236	0.00434299	NO
		a The number following the underscore corresponds to the session: 1, morning session on day 1; 2, afternoon session on day 1; 3, morning session on day 2; 4, afternoon session on day 2.
